# Supplementary material for: The Impact of Quantifying Human Locomotor Activity on Examining Sleep–Wake Cycles
Source: Sensors (Basel). 2025 Dec 17;25(24):7659. doi: 10.3390/s25247659 (PMC12737032; doi:10.3390/s25247659)
Supplement: Supplementary file 1 [file sensors-25-07659-s001.zip]

Archive with 1 entries (1 files):
- sensors-4012227-supplementary.pdf
